# Supplementary material for: Number Concentration Measurements of Polystyrene Submicrometer Particles
Source: Nanomaterials (Basel). 2022 Sep 8;12(18):3118. doi: 10.3390/nano12183118 (PMC9501160; doi:10.3390/nano12183118)
Supplement: Supplementary file 1 [file nanomaterials-12-03118-s001.zip]

Archive with 1 entries (1 files):
- nanomaterials-1836201-supplementary.pdf
